# Supplementary material for: Intensity of Mutualism Breakdown Is Determined by Temperature Not Amplification of Wolbachia Genes
Source: PLoS Pathog. 2016 Sep 23;12(9):e1005888. doi: 10.1371/journal.ppat.1005888 (PMC5035075; doi:10.1371/journal.ppat.1005888)
Supplement: S2 Table — Copy number of WD0508 in flies reared at 24°C and 21°C across time (XLSX) [file ppat.1005888.s002.xlsx]

## Sheet: Sheet1
Multiple Comparisons
Dependent Variable:	Copy_Number
Tukey HSD
(I) day		Mean Difference (I-J)	Std. Error	Sig.	95% Confidence Interval
					Lower Bound	Upper Bound
24°C D1	24°C D5	-1.276	0.364172	0.0590441	-2.57446	0.0224634
	24°C D8	-1.6380*	0.364172	0.00283113	-2.93646	-0.339537
	24°C D11	-2.4480*	0.364172	6.57749e-07	-3.74646	-1.14954
	24°C D14	-1.19	0.364172	0.107836	-2.48846	0.108463
	24°C D17	-1.4560*	0.364172	0.0142325	-2.75446	-0.157537
	24°C D22	0.208	0.364172	1	-1.09046	1.50646
	24°C D27	1.4440*	0.364172	0.015742	0.145537	2.74246
	21°C D1	0.044	0.364172	1	-1.25446	1.34246
	21°C D5	-1.152	0.364172	0.138121	-2.45046	0.146463
	21°C D8	-3.2230*	0.364172	1.24828e-10	-4.52149	-1.92457
	21°C D11	-1.7064*	0.364172	0.00148877	-3.00482	-0.407895
	21°C D14	-1.5780*	0.364172	0.00490184	-2.87646	-0.279537
	21°C D17	-1.7740*	0.364172	0.000775433	-3.07246	-0.475537
	21°C D22	-0.308	0.364172	0.999962	-1.60646	0.990463
	21°C D27	1.5200*	0.364172	0.00820958	0.221537	2.81846
24°C D5	24°C D1	1.276	0.364172	0.0590441	-0.0224634	2.57446
	24°C D8	-0.362	0.364172	0.999724	-1.66046	0.936463
	24°C D11	-1.172	0.364172	0.121432	-2.47046	0.126463
	24°C D14	0.086	0.364172	1	-1.21246	1.38446
	24°C D17	-0.18	0.364172	1	-1.47846	1.11846
	24°C D22	1.4840*	0.364172	0.0112162	0.185537	2.78246
	24°C D27	2.7200*	0.364172	3.26022e-08	1.42154	4.01846
	21°C D1	1.3200*	0.364172	0.0424946	0.0215366	2.61846
	21°C D5	0.124	0.364172	1	-1.17446	1.42246
	21°C D8	-1.9470*	0.364172	0.000137366	-3.24549	-0.648565
	21°C D11	-0.430358	0.364172	0.998003	-1.72882	0.868105
	21°C D14	-0.302	0.364172	0.999971	-1.60046	0.996463
	21°C D17	-0.498	0.364172	0.990973	-1.79646	0.800463
	21°C D22	0.968	0.364172	0.379483	-0.330463	2.26646
	21°C D27	2.7960*	0.364172	1.40168e-08	1.49754	4.09446
24°C D8	24°C D1	1.6380*	0.364172	0.00283113	0.339537	2.93646
	24°C D5	0.362	0.364172	0.999724	-0.936463	1.66046
	24°C D11	-0.81	0.364172	0.677341	-2.10846	0.488463
	24°C D14	0.448	0.364172	0.996926	-0.850463	1.74646
	24°C D17	0.182	0.364172	1	-1.11646	1.48046
	24°C D22	1.8460*	0.364172	0.000381166	0.547537	3.14446
	24°C D27	3.0820*	0.364172	5.86262e-10	1.78354	4.38046
	21°C D1	1.6820*	0.364172	0.00187569	0.383537	2.98046
	21°C D5	0.486	0.364172	0.992902	-0.812463	1.78446
	21°C D8	-1.5850*	0.364172	0.00460015	-2.88349	-0.286565
	21°C D11	-0.0683584	0.364172	1	-1.36682	1.2301
	21°C D14	0.06	0.364172	1	-1.23846	1.35846
	21°C D17	-0.136	0.364172	1	-1.43446	1.16246
	21°C D22	1.3300*	0.364172	0.0393622	0.0315366	2.62846
	21°C D27	3.1580*	0.364172	2.5383e-10	1.85954	4.45646
24°C D11	24°C D1	2.4480*	0.364172	6.57749e-07	1.14954	3.74646
	24°C D5	1.172	0.364172	0.121432	-0.126463	2.47046
	24°C D8	0.81	0.364172	0.677341	-0.488463	2.10846
	24°C D14	1.258	0.364172	0.0672848	-0.0404634	2.55646
	24°C D17	0.992	0.364172	0.339084	-0.306463	2.29046
	24°C D22	2.6560*	0.364172	6.63022e-08	1.35754	3.95446
	24°C D27	3.8920*	0.364172	2.37899e-12	2.59354	5.19046
	21°C D1	2.4920*	0.364172	4.05676e-07	1.19354	3.79046
	21°C D5	1.296	0.364172	0.0509287	-0.00246338	2.59446
	21°C D8	-0.775029	0.364172	0.740467	-2.07349	0.523435
	21°C D11	0.741642	0.364172	0.795777	-0.556822	2.0401
	21°C D14	0.87	0.364172	0.562322	-0.428463	2.16846
	21°C D17	0.674	0.364172	0.887567	-0.624463	1.97246
	21°C D22	2.1400*	0.364172	1.83601e-05	0.841537	3.43846
	21°C D27	3.9680*	0.364172	2.3328e-12	2.66954	5.26646
24°C D14	24°C D1	1.19	0.364172	0.107836	-0.108463	2.48846
	24°C D5	-0.086	0.364172	1	-1.38446	1.21246
	24°C D8	-0.448	0.364172	0.996926	-1.74646	0.850463
	24°C D11	-1.258	0.364172	0.0672848	-2.55646	0.0404634
	24°C D17	-0.266	0.364172	0.999994	-1.56446	1.03246
	24°C D22	1.3980*	0.364172	0.0229975	0.0995366	2.69646
	24°C D27	2.6340*	0.364172	8.45997e-08	1.33554	3.93246
	21°C D1	1.234	0.364172	0.079794	-0.0644634	2.53246
	21°C D5	0.038	0.364172	1	-1.26046	1.33646
	21°C D8	-2.0330*	0.364172	5.65346e-05	-3.33149	-0.734565
	21°C D11	-0.516358	0.364172	0.987222	-1.81482	0.782105
	21°C D14	-0.388	0.364172	0.999376	-1.68646	0.910463
	21°C D17	-0.584	0.364172	0.961883	-1.88246	0.714463
	21°C D22	0.882	0.364172	0.53905	-0.416463	2.18046
	21°C D27	2.7100*	0.364172	3.6429e-08	1.41154	4.00846
24°C D17	24°C D1	1.4560*	0.364172	0.0142325	0.157537	2.75446
	24°C D5	0.18	0.364172	1	-1.11846	1.47846
	24°C D8	-0.182	0.364172	1	-1.48046	1.11646
	24°C D11	-0.992	0.364172	0.339084	-2.29046	0.306463
	24°C D14	0.266	0.364172	0.999994	-1.03246	1.56446
	24°C D22	1.6640*	0.364172	0.00222174	0.365537	2.96246
	24°C D27	2.9000*	0.364172	4.41225e-09	1.60154	4.19846
	21°C D1	1.5000*	0.364172	0.00977137	0.201537	2.79846
	21°C D5	0.304	0.364172	0.999968	-0.994463	1.60246
	21°C D8	-1.7670*	0.364172	0.000829933	-3.06549	-0.468565
	21°C D11	-0.250358	0.364172	0.999998	-1.54882	1.0481
	21°C D14	-0.122	0.364172	1	-1.42046	1.17646
	21°C D17	-0.318	0.364172	0.999944	-1.61646	0.980463
	21°C D22	1.148	0.364172	0.141667	-0.150463	2.44646
	21°C D27	2.9760*	0.364172	1.89698e-09	1.67754	4.27446
24°C D22	24°C D1	-0.208	0.364172	1	-1.50646	1.09046
	24°C D5	-1.4840*	0.364172	0.0112162	-2.78246	-0.185537
	24°C D8	-1.8460*	0.364172	0.000381166	-3.14446	-0.547537
	24°C D11	-2.6560*	0.364172	6.63022e-08	-3.95446	-1.35754
	24°C D14	-1.3980*	0.364172	0.0229975	-2.69646	-0.0995366
	24°C D17	-1.6640*	0.364172	0.00222174	-2.96246	-0.365537
	24°C D27	1.236	0.364172	0.0786811	-0.0624634	2.53446
	21°C D1	-0.164	0.364172	1	-1.46246	1.13446
	21°C D5	-1.3600*	0.364172	0.031163	-2.65846	-0.0615366
	21°C D8	-3.4310*	0.364172	1.47057e-11	-4.72949	-2.13257
	21°C D11	-1.9144*	0.364172	0.00019162	-3.21282	-0.615895
	21°C D14	-1.7860*	0.364172	0.000689622	-3.08446	-0.487537
	21°C D17	-1.9820*	0.364172	9.59257e-05	-3.28046	-0.683537
	21°C D22	-0.516	0.364172	0.987305	-1.81446	0.782463
	21°C D27	1.3120*	0.364172	0.0451575	0.0135366	2.61046
24°C D27	24°C D1	-1.4440*	0.364172	0.015742	-2.74246	-0.145537
	24°C D5	-2.7200*	0.364172	3.26022e-08	-4.01846	-1.42154
	24°C D8	-3.0820*	0.364172	5.86262e-10	-4.38046	-1.78354
	24°C D11	-3.8920*	0.364172	2.37899e-12	-5.19046	-2.59354
	24°C D14	-2.6340*	0.364172	8.45997e-08	-3.93246	-1.33554
	24°C D17	-2.9000*	0.364172	4.41225e-09	-4.19846	-1.60154
	24°C D22	-1.236	0.364172	0.0786811	-2.53446	0.0624634
	21°C D1	-1.4000*	0.364172	0.0226273	-2.69846	-0.101537
	21°C D5	-2.5960*	0.364172	1.28822e-07	-3.89446	-1.29754
	21°C D8	-4.6670*	0.364172	2.29705e-12	-5.96549	-3.36857
	21°C D11	-3.1504*	0.364172	2.76038e-10	-4.44882	-1.8519
	21°C D14	-3.0220*	0.364172	1.13891e-09	-4.32046	-1.72354
	21°C D17	-3.2180*	0.364172	1.31828e-10	-4.51646	-1.91954
	21°C D22	-1.7520*	0.364172	0.000960298	-3.05046	-0.453537
	21°C D27	0.076	0.364172	1	-1.22246	1.37446
21°C D1	24°C D1	-0.044	0.364172	1	-1.34246	1.25446
	24°C D5	-1.3200*	0.364172	0.0424946	-2.61846	-0.0215366
	24°C D8	-1.6820*	0.364172	0.00187569	-2.98046	-0.383537
	24°C D11	-2.4920*	0.364172	4.05676e-07	-3.79046	-1.19354
	24°C D14	-1.234	0.364172	0.079794	-2.53246	0.0644634
	24°C D17	-1.5000*	0.364172	0.00977137	-2.79846	-0.201537
	24°C D22	0.164	0.364172	1	-1.13446	1.46246
	24°C D27	1.4000*	0.364172	0.0226273	0.101537	2.69846
	21°C D5	-1.196	0.364172	0.103591	-2.49446	0.102463
	21°C D8	-3.2670*	0.364172	7.76635e-11	-4.56549	-1.96857
	21°C D11	-1.7504*	0.364172	0.000975681	-3.04882	-0.451895
	21°C D14	-1.6220*	0.364172	0.00328219	-2.92046	-0.323537
	21°C D17	-1.8180*	0.364172	0.000503329	-3.11646	-0.519537
	21°C D22	-0.352	0.364172	0.999803	-1.65046	0.946463
	21°C D27	1.4760*	0.364172	0.012011	0.177537	2.77446
21°C D5	24°C D1	1.152	0.364172	0.138121	-0.146463	2.45046
	24°C D5	-0.124	0.364172	1	-1.42246	1.17446
	24°C D8	-0.486	0.364172	0.992902	-1.78446	0.812463
	24°C D11	-1.296	0.364172	0.0509287	-2.59446	0.00246338
	24°C D14	-0.038	0.364172	1	-1.33646	1.26046
	24°C D17	-0.304	0.364172	0.999968	-1.60246	0.994463
	24°C D22	1.3600*	0.364172	0.031163	0.0615366	2.65846
	24°C D27	2.5960*	0.364172	1.28822e-07	1.29754	3.89446
	21°C D1	1.196	0.364172	0.103591	-0.102463	2.49446
	21°C D8	-2.0710*	0.364172	3.80049e-05	-3.36949	-0.772565
	21°C D11	-0.554358	0.364172	0.975575	-1.85282	0.744105
	21°C D14	-0.426	0.364172	0.998213	-1.72446	0.872463
	21°C D17	-0.622	0.364172	0.937005	-1.92046	0.676463
	21°C D22	0.844	0.364172	0.612708	-0.454463	2.14246
	21°C D27	2.6720*	0.364172	5.55274e-08	1.37354	3.97046
21°C D8	24°C D1	3.2230*	0.364172	1.24828e-10	1.92457	4.52149
	24°C D5	1.9470*	0.364172	0.000137366	0.648565	3.24549
	24°C D8	1.5850*	0.364172	0.00460015	0.286565	2.88349
	24°C D11	0.775029	0.364172	0.740467	-0.523435	2.07349
	24°C D14	2.0330*	0.364172	5.65346e-05	0.734565	3.33149
	24°C D17	1.7670*	0.364172	0.000829933	0.468565	3.06549
	24°C D22	3.4310*	0.364172	1.47057e-11	2.13257	4.72949
	24°C D27	4.6670*	0.364172	2.29705e-12	3.36857	5.96549
	21°C D1	3.2670*	0.364172	7.76635e-11	1.96857	4.56549
	21°C D5	2.0710*	0.364172	3.80049e-05	0.772565	3.36949
	21°C D11	1.5167*	0.364172	0.00845222	0.218207	2.81513
	21°C D14	1.6450*	0.364172	0.00265225	0.346565	2.94349
	21°C D17	1.4490*	0.364172	0.0150923	0.150565	2.74749
	21°C D22	2.9150*	0.364172	3.73365e-09	1.61657	4.21349
	21°C D27	4.7430*	0.364172	2.29705e-12	3.44457	6.04149
21°C D11	24°C D1	1.7064*	0.364172	0.00148877	0.407895	3.00482
	24°C D5	0.430358	0.364172	0.998003	-0.868105	1.72882
	24°C D8	0.0683584	0.364172	1	-1.2301	1.36682
	24°C D11	-0.741642	0.364172	0.795777	-2.0401	0.556822
	24°C D14	0.516358	0.364172	0.987222	-0.782105	1.81482
	24°C D17	0.250358	0.364172	0.999998	-1.0481	1.54882
	24°C D22	1.9144*	0.364172	0.00019162	0.615895	3.21282
	24°C D27	3.1504*	0.364172	2.76038e-10	1.8519	4.44882
	21°C D1	1.7504*	0.364172	0.000975681	0.451895	3.04882
	21°C D5	0.554358	0.364172	0.975575	-0.744105	1.85282
	21°C D8	-1.5167*	0.364172	0.00845222	-2.81513	-0.218207
	21°C D14	0.128358	0.364172	1	-1.1701	1.42682
	21°C D17	-0.0676416	0.364172	1	-1.3661	1.23082
	21°C D22	1.3984*	0.364172	0.0229308	0.099895	2.69682
	21°C D27	3.2264*	0.364172	1.20402e-10	1.9279	4.52482
21°C D14	24°C D1	1.5780*	0.364172	0.00490184	0.279537	2.87646
	24°C D5	0.302	0.364172	0.999971	-0.996463	1.60046
	24°C D8	-0.06	0.364172	1	-1.35846	1.23846
	24°C D11	-0.87	0.364172	0.562322	-2.16846	0.428463
	24°C D14	0.388	0.364172	0.999376	-0.910463	1.68646
	24°C D17	0.122	0.364172	1	-1.17646	1.42046
	24°C D22	1.7860*	0.364172	0.000689622	0.487537	3.08446
	24°C D27	3.0220*	0.364172	1.13891e-09	1.72354	4.32046
	21°C D1	1.6220*	0.364172	0.00328219	0.323537	2.92046
	21°C D5	0.426	0.364172	0.998213	-0.872463	1.72446
	21°C D8	-1.6450*	0.364172	0.00265225	-2.94349	-0.346565
	21°C D11	-0.128358	0.364172	1	-1.42682	1.1701
	21°C D17	-0.196	0.364172	1	-1.49446	1.10246
	21°C D22	1.27	0.364172	0.0616882	-0.0284634	2.56846
	21°C D27	3.0980*	0.364172	4.91317e-10	1.79954	4.39646
21°C D17	24°C D1	1.7740*	0.364172	0.000775433	0.475537	3.07246
	24°C D5	0.498	0.364172	0.990973	-0.800463	1.79646
	24°C D8	0.136	0.364172	1	-1.16246	1.43446
	24°C D11	-0.674	0.364172	0.887567	-1.97246	0.624463
	24°C D14	0.584	0.364172	0.961883	-0.714463	1.88246
	24°C D17	0.318	0.364172	0.999944	-0.980463	1.61646
	24°C D22	1.9820*	0.364172	9.59257e-05	0.683537	3.28046
	24°C D27	3.2180*	0.364172	1.31828e-10	1.91954	4.51646
	21°C D1	1.8180*	0.364172	0.000503329	0.519537	3.11646
	21°C D5	0.622	0.364172	0.937005	-0.676463	1.92046
	21°C D8	-1.4490*	0.364172	0.0150923	-2.74749	-0.150565
	21°C D11	0.0676416	0.364172	1	-1.23082	1.3661
	21°C D14	0.196	0.364172	1	-1.10246	1.49446
	21°C D22	1.4660*	0.364172	0.013078	0.167537	2.76446
	21°C D27	3.2940*	0.364172	5.82646e-11	1.99554	4.59246
21°C D22	24°C D1	0.308	0.364172	0.999962	-0.990463	1.60646
	24°C D5	-0.968	0.364172	0.379483	-2.26646	0.330463
	24°C D8	-1.3300*	0.364172	0.0393622	-2.62846	-0.0315366
	24°C D11	-2.1400*	0.364172	1.83601e-05	-3.43846	-0.841537
	24°C D14	-0.882	0.364172	0.53905	-2.18046	0.416463
	24°C D17	-1.148	0.364172	0.141667	-2.44646	0.150463
	24°C D22	0.516	0.364172	0.987305	-0.782463	1.81446
	24°C D27	1.7520*	0.364172	0.000960298	0.453537	3.05046
	21°C D1	0.352	0.364172	0.999803	-0.946463	1.65046
	21°C D5	-0.844	0.364172	0.612708	-2.14246	0.454463
	21°C D8	-2.9150*	0.364172	3.73365e-09	-4.21349	-1.61657
	21°C D11	-1.3984*	0.364172	0.0229308	-2.69682	-0.099895
	21°C D14	-1.27	0.364172	0.0616882	-2.56846	0.0284634
	21°C D17	-1.4660*	0.364172	0.013078	-2.76446	-0.167537
	21°C D27	1.8280*	0.364172	0.000455873	0.529537	3.12646
21°C D27	24°C D1	-1.5200*	0.364172	0.00820958	-2.81846	-0.221537
	24°C D5	-2.7960*	0.364172	1.40168e-08	-4.09446	-1.49754
	24°C D8	-3.1580*	0.364172	2.5383e-10	-4.45646	-1.85954
	24°C D11	-3.9680*	0.364172	2.3328e-12	-5.26646	-2.66954
	24°C D14	-2.7100*	0.364172	3.6429e-08	-4.00846	-1.41154
	24°C D17	-2.9760*	0.364172	1.89698e-09	-4.27446	-1.67754
	24°C D22	-1.3120*	0.364172	0.0451575	-2.61046	-0.0135366
	24°C D27	-0.076	0.364172	1	-1.37446	1.22246
	21°C D1	-1.4760*	0.364172	0.012011	-2.77446	-0.177537
	21°C D5	-2.6720*	0.364172	5.55274e-08	-3.97046	-1.37354
	21°C D8	-4.7430*	0.364172	2.29705e-12	-6.04149	-3.44457
	21°C D11	-3.2264*	0.364172	1.20402e-10	-4.52482	-1.9279
	21°C D14	-3.0980*	0.364172	4.91317e-10	-4.39646	-1.79954
	21°C D17	-3.2940*	0.364172	5.82646e-11	-4.59246	-1.99554
	21°C D22	-1.8280*	0.364172	0.000455873	-3.12646	-0.529537
Based on observed means. The error term is Mean Square(Error) = .332.
*. The mean difference is significant at the .05 level.
