# Supplementary material for: Intensity of Mutualism Breakdown Is Determined by Temperature Not Amplification of Wolbachia Genes
Source: PLoS Pathog. 2016 Sep 23;12(9):e1005888. doi: 10.1371/journal.ppat.1005888 (PMC5035075; doi:10.1371/journal.ppat.1005888)
Supplement: S1 File — Raw survival data for flies infected with wMelPop. (XLSX) [file ppat.1005888.s003.xlsx]

## Sheet: Sheet1
Rearing Temperature	Fly Age (Day)	wMelPop Death / Day (1 = single fly death)	wMelPop-T (Control) Death / Day (1 = single fly death)
29°C	3		1
29°C	3		1
29°C	3		1
29°C	7	1	1
29°C	7		1
29°C	10	1
29°C	10	1
29°C	10	1
29°C	10	1
29°C	10	1
29°C	10	1
29°C	10	1
29°C	10	1
29°C	10	1
29°C	10	1
29°C	10	1
29°C	14	1
29°C	14	1
29°C	14	1
29°C	14	1
29°C	14	1
29°C	14	1
29°C	14	1
29°C	14	1
29°C	14	1
29°C	14	1
29°C	14	1
29°C	14	1
29°C	14	1
29°C	14	1
29°C	14	1
29°C	14	1
29°C	14	1
29°C	14	1
29°C	14	1
29°C	14	1
29°C	14	1
29°C	14	1
29°C	14	1
29°C	14	1
29°C	14	1
29°C	14	1
29°C	14	1
29°C	14	1
29°C	14	1
29°C	14	1
29°C	14	1
29°C	14	1
29°C	14	1
29°C	14	1
29°C	14	1
29°C	14	1
29°C	14	1
29°C	14	1
29°C	14	1
29°C	14	1
29°C	14	1
29°C	14	1
29°C	14	1
29°C	14	1
29°C	14	1
29°C	14	1
29°C	14	1
29°C	14	1
29°C	14	1
29°C	14	1
29°C	14	1
29°C	14	1
29°C	14	1
29°C	14	1
29°C	14	1
29°C	14	1
29°C	14	1
29°C	14	1
29°C	14	1
29°C	14	1
29°C	14	1
29°C	14	1
29°C	14	1
29°C	14	1
29°C	14	1
29°C	14	1
29°C	14	1
29°C	14	1
29°C	14	1
29°C	14	1
29°C	14	1
29°C	14	1
29°C	14	1
29°C	14	1
29°C	14	1
29°C	14	1
29°C	14	1
29°C	17	1	1
29°C	17	1	1
29°C	17	1	1
29°C	17	1	1
29°C	17	1	1
29°C	17	1	1
29°C	17	1	1
29°C	17	1	1
29°C	17	1	1
29°C	17	1	1
29°C	17	1	1
29°C	17	1	1
29°C	17	1	1
29°C	17	1	1
29°C	17	1	1
29°C	17	1	1
29°C	17	1	1
29°C	17	1
29°C	17	1
29°C	17	1
29°C	17	1
29°C	17	1
29°C	17	1
29°C	17	1
29°C	17	1
29°C	17	1
29°C	17	1
29°C	17	1
29°C	17	1
29°C	17	1
29°C	17	1
29°C	21		1
29°C	21		1
29°C	21		1
29°C	21		1
29°C	21		1
29°C	21		1
29°C	21		1
29°C	21		1
29°C	21		1
29°C	21		1
29°C	21		1
29°C	21		1
29°C	21		1
29°C	21		1
29°C	21		1
29°C	21		1
29°C	21		1
29°C	21		1
29°C	21		1
29°C	21		1
29°C	21		1
29°C	21		1
29°C	21		1
29°C	21		1
29°C	21		1
29°C	21		1
29°C	21		1
29°C	21		1
29°C	21		1
29°C	21		1
29°C	21		1
29°C	21		1
29°C	21		1
29°C	21		1
29°C	21		1
29°C	21		1
29°C	21		1
29°C	21		1
29°C	21		1
29°C	21		1
29°C	21		1
29°C	21		1
29°C	21		1
29°C	21		1
29°C	21		1
29°C	21		1
29°C	21		1
29°C	21		1
29°C	21		1
29°C	24		1
29°C	24		1
29°C	24		1
29°C	24		1
29°C	24		1
29°C	24		1
29°C	24		1
29°C	24		1
29°C	24		1
29°C	24		1
29°C	24		1
29°C	24		1
29°C	24		1
29°C	24		1
29°C	24		1
29°C	24		1
29°C	24		1
29°C	24		1
29°C	24		1
29°C	24		1
29°C	24		1
29°C	24		1
29°C	28		1
29°C	28		1
29°C	28		1
29°C	28		1
29°C	28		1
29°C	28		1
29°C	28		1
29°C	28		1
29°C	28		1
29°C	28		1
29°C	28		1
29°C	28		1
29°C	28		1
29°C	28		1
29°C	28		1
29°C	28		1
29°C	28		1
29°C	28		1
29°C	28		1
29°C	28		1
29°C	31		1
29°C	31		1
29°C	31		1
29°C	31		1
29°C	31		1
29°C	31		1
29°C	31		1
24°C	7	1	1
24°C	10	1	1
24°C	10	1	1
24°C	14	1	1
24°C	17	1	1
24°C	17	1	1
24°C	17	1	1
24°C	17	1	1
24°C	17	1	1
24°C	17	1	1
24°C	17	1	1
24°C	17	1	1
24°C	17	1
24°C	17	1
24°C	17	1
24°C	17	1
24°C	17	1
24°C	17	1
24°C	17	1
24°C	17	1
24°C	17	1
24°C	17	1
24°C	17	1
24°C	17	1
24°C	17	1
24°C	17	1
24°C	17	1
24°C	17	1
24°C	17	1
24°C	17	1
24°C	21	1
24°C	21	1
24°C	21	1
24°C	21	1
24°C	21	1
24°C	21	1
24°C	21	1
24°C	21	1
24°C	21	1
24°C	24	1
24°C	24	1
24°C	24	1
24°C	24	1
24°C	24	1
24°C	24	1
24°C	24	1
24°C	24	1
24°C	24	1
24°C	24	1
24°C	24	1
24°C	24	1
24°C	24	1
24°C	24	1
24°C	24	1
24°C	24	1
24°C	24	1
24°C	24	1
24°C	24	1
24°C	24	1
24°C	24	1
24°C	24	1
24°C	24	1
24°C	24	1
24°C	24	1
24°C	24	1
24°C	24	1
24°C	24	1
24°C	24	1
24°C	24	1
24°C	24	1
24°C	24	1
24°C	24	1
24°C	24	1
24°C	24	1
24°C	24	1
24°C	24	1
24°C	24	1
24°C	24	1
24°C	24	1
24°C	24	1
24°C	24	1
24°C	24	1
24°C	24	1
24°C	24	1
24°C	24	1
24°C	24	1
24°C	24	1
24°C	24	1
24°C	24	1
24°C	24	1
24°C	24	1
24°C	24	1
24°C	24	1
24°C	24	1
24°C	24	1
24°C	24	1
24°C	24	1
24°C	24	1
24°C	24	1
24°C	24	1
24°C	24	1
24°C	24	1
24°C	24	1
24°C	24	1
24°C	24	1
24°C	24	1
24°C	27	1
24°C	27	1
24°C	27	1
24°C	27	1
24°C	27	1
24°C	27	1
24°C	27	1
24°C	27	1
24°C	27	1
24°C	27	1
24°C	27	1
24°C	27	1
24°C	27	1
24°C	31	1
24°C	21		1
24°C	21		1
24°C	24		1
24°C	24		1
24°C	24		1
24°C	24		1
24°C	24		1
24°C	27		1
24°C	27		1
24°C	27		1
24°C	31	1	1
24°C	31		1
24°C	31		1
24°C	31		1
24°C	31		1
24°C	31		1
24°C	31		1
24°C	31		1
24°C	31		1
24°C	31		1
24°C	31		1
24°C	31		1
24°C	34	1	1
24°C	34		1
24°C	34		1
24°C	34		1
24°C	34		1
24°C	34		1
24°C	34		1
24°C	34		1
24°C	34		1
24°C	34		1
24°C	34		1
24°C	34		1
24°C	34		1
24°C	34		1
24°C	34		1
24°C	34		1
24°C	34		1
24°C	34		1
24°C	34		1
24°C	38	1	1
24°C	38		1
24°C	38		1
24°C	38		1
24°C	38		1
24°C	38		1
24°C	38		1
24°C	38		1
24°C	38		1
24°C	38		1
24°C	38		1
24°C	38		1
24°C	38		1
24°C	38		1
24°C	38		1
24°C	38		1
24°C	38		1
24°C	38		1
24°C	38		1
24°C	38		1
24°C	38		1
24°C	38		1
24°C	38		1
24°C	38		1
24°C	38		1
24°C	38		1
24°C	38		1
24°C	38		1
24°C	38		1
24°C	38		1
24°C	38		1
24°C	38		1
24°C	38		1
24°C	41		1
24°C	41		1
24°C	41		1
24°C	41		1
24°C	41		1
24°C	41		1
24°C	41		1
24°C	41		1
24°C	41		1
24°C	41		1
24°C	41		1
24°C	41		1
24°C	41		1
24°C	45		1
24°C	45		1
24°C	45		1
24°C	45		1
24°C	45		1
24°C	45		1
24°C	45		1
24°C	45		1
24°C	45		1
24°C	48		1
24°C	48		1
24°C	48		1
24°C	48		1
24°C	48		1
24°C	48		1
24°C	48		1
24°C	48		1
24°C	48		1
24°C	48		1
24°C	55		1
24°C	66		1
24°C	73		1
24°C	80		1
21°C	3	1	1
21°C	3	1	1
21°C	3	1	1
21°C	3	1	1
21°C	3	1	1
21°C	3	1	1
21°C	3	1	1
21°C	3	1	1
21°C	3	1	1
21°C	3	1	1
21°C	3	1	1
21°C	3	1
21°C	3	1
21°C	7	1	1
21°C	7	1	1
21°C	7	1
21°C	10	1	1
21°C	10	1	1
21°C	14	1	1
21°C	17		1
21°C	21	1	1
21°C	21	1	1
21°C	21	1	1
21°C	21	1	1
21°C	21	1	1
21°C	24	1	1
21°C	24	1	1
21°C	24	1	1
21°C	24	1	1
21°C	24	1	1
21°C	24	1
21°C	28	1	1
21°C	28		1
21°C	28		1
21°C	28		1
21°C	28		1
21°C	31	1	1
21°C	31	1	1
21°C	31	1	1
21°C	31	1	1
21°C	31	1	1
21°C	31	1	1
21°C	31	1	1
21°C	31	1	1
21°C	31	1	1
21°C	31	1
21°C	31	1
21°C	31	1
21°C	34	1	1
21°C	34	1	1
21°C	34		1
21°C	34		1
21°C	34		1
21°C	34		1
21°C	34		1
21°C	34		1
21°C	38	1	1
21°C	38	1	1
21°C	38	1	1
21°C	38	1	1
21°C	38	1	1
21°C	38	1	1
21°C	38	1	1
21°C	38	1	1
21°C	38	1
21°C	38	1
21°C	41	1	1
21°C	41	1	1
21°C	41	1	1
21°C	41	1	1
21°C	41	1	1
21°C	41	1	1
21°C	41	1	1
21°C	41	1
21°C	45	1	1
21°C	45	1	1
21°C	45	1	1
21°C	45	1	1
21°C	45	1
21°C	45	1
21°C	45	1
21°C	45	1
21°C	45	1
21°C	45	1
21°C	45	1
21°C	45	1
21°C	45	1
21°C	45	1
21°C	45	1
21°C	45	1
21°C	45	1
21°C	45	1
21°C	45	1
21°C	48	1	1
21°C	48	1	1
21°C	48	1	1
21°C	48	1	1
21°C	48	1	1
21°C	52	1	1
21°C	52	1	1
21°C	52	1	1
21°C	52	1	1
21°C	52	1	1
21°C	52	1	1
21°C	52	1	1
21°C	52	1	1
21°C	52	1	1
21°C	52	1	1
21°C	52	1	1
21°C	52	1	1
21°C	52	1	1
21°C	52	1	1
21°C	52	1	1
21°C	52	1	1
21°C	52	1	1
21°C	52	1	1
21°C	52	1	1
21°C	52	1	1
21°C	52	1	1
21°C	52	1	1
21°C	52	1	1
21°C	52	1	1
21°C	52	1
21°C	52	1
21°C	52	1
21°C	52	1
21°C	52	1
21°C	52	1
21°C	52	1
21°C	52	1
21°C	52	1
21°C	52	1
21°C	52	1
21°C	52	1
21°C	52	1
21°C	52	1
21°C	52	1
21°C	52	1
21°C	52	1
21°C	52	1
21°C	52	1
21°C	52	1
21°C	52	1
21°C	52	1
21°C	52	1
21°C	52	1
21°C	52	1
21°C	52	1
21°C	52	1
21°C	52	1
21°C	52	1
21°C	52	1
21°C	52	1
21°C	52	1
21°C	52	1
21°C	52	1
21°C	52	1
21°C	52	1
21°C	52	1
21°C	52	1
21°C	52	1
21°C	52	1
21°C	52	1
21°C	52	1
21°C	55	1	1
21°C	55	1	1
21°C	55	1	1
21°C	55		1
21°C	55		1
21°C	55		1
21°C	55		1
21°C	59	1	1
21°C	59	1	1
21°C	59	1	1
21°C	59	1	1
21°C	59		1
21°C	59		1
21°C	59		1
21°C	59		1
21°C	59		1
21°C	59		1
21°C	59		1
21°C	59		1
21°C	59		1
21°C	59		1
21°C	59		1
21°C	59		1
21°C	59		1
21°C	59		1
21°C	59		1
21°C	59
21°C	62	1	1
21°C	62	1	1
21°C	62	1	1
21°C	62	1	1
21°C	62	1	1
21°C	62	1	1
21°C	62		1
21°C	62		1
21°C	62		1
21°C	66	1	1
21°C	66	1	1
21°C	66	1	1
21°C	66	1	1
21°C	66	1	1
21°C	66	1	1
21°C	66	1	1
21°C	66	1	1
21°C	66	1	1
21°C	66	1	1
21°C	66	1	1
21°C	66	1	1
21°C	66	1	1
21°C	66	1	1
21°C	66	1	1
21°C	66	1	1
21°C	66	1	1
21°C	66	1	1
21°C	66	1	1
21°C	66	1	1
21°C	66		1
21°C	66		1
21°C	66		1
21°C	69	1	1
21°C	69	1	1
21°C	69	1	1
21°C	69	1	1
21°C	69	1	1
21°C	69	1	1
21°C	69	1	1
21°C	69	1	1
21°C	69	1	1
21°C	69	1
21°C	69	1
21°C	69	1
21°C	69	1
21°C	69	1
21°C	69	1
21°C	73	1	1
21°C	73	1	1
21°C	73	1	1
21°C	73	1	1
21°C	73	1	1
21°C	73	1	1
21°C	73	1	1
21°C	73	1	1
21°C	73	1	1
21°C	76	1	1
21°C	76	1	1
21°C	76	1	1
21°C	76	1	1
21°C	76	1	1
21°C	76	1	1
21°C	76	1	1
21°C	76	1	1
21°C	76	1	1
21°C	76		1
21°C	76		1
21°C	76		1
21°C	76		1
21°C	76		1
21°C	76		1
21°C	76		1
21°C	76		1
21°C	76		1
21°C	76		1
21°C	76		1
21°C	76		1
21°C	76		1
21°C	76		1
21°C	76		1
21°C	76		1
21°C	76		1
21°C	76		1
21°C	76		1
21°C	76		1
21°C	80	1	1
21°C	80	1	1
21°C	80	1
21°C	80	1
21°C	80	1
21°C	83	1	1
21°C	83	1	1
21°C	83	1	1
21°C	83	1	1
21°C	83		1
21°C	83		1
21°C	83		1
21°C	83		1
21°C	83		1
21°C	83		1
21°C	83		1
21°C	83		1
21°C	87	1	1
21°C	87	1	1
21°C	87	1	1
21°C	87		1
21°C	87		1
21°C	90		1
21°C	90		1
21°C	90		1
21°C	90		1
21°C	90		1
21°C	90		1
21°C	90		1
21°C	90		1
21°C	90		1
21°C	90		1
21°C	94		1
21°C	94		1
21°C	94		1
18°C	3	1	1
18°C	3	1	1
18°C	3	1	1
18°C	3	1	1
18°C	3	1	1
18°C	3	1	1
18°C	3	1	1
18°C	3	1	1
18°C	3	1	1
18°C	3		1
18°C	3		1
18°C	3		1
18°C	3		1
18°C	3		1
18°C	7	1	1
18°C	7	1
18°C	7	1
18°C	10	1	1
18°C	10	1
18°C	14	1	1
18°C	14	1	1
18°C	14		1
18°C	17		1
18°C	17		1
18°C	17		1
18°C	17		1
18°C	17		1
18°C	17		1
18°C	21	1	1
18°C	21		1
18°C	21		1
18°C	21		1
18°C	21		1
18°C	21		1
18°C	24		1
18°C	28	1	1
18°C	28	1	1
18°C	28	1	1
18°C	28	1	1
18°C	28	1	1
18°C	28	1	1
18°C	28	1	1
18°C	28	1	1
18°C	28		1
18°C	28		1
18°C	28		1
18°C	28		1
18°C	28		1
18°C	31		1
18°C	31		1
18°C	31		1
18°C	31		1
18°C	31		1
18°C	34	1	1
18°C	34	1	1
18°C	34		1
18°C	34		1
18°C	38	1	1
18°C	38		1
18°C	38		1
18°C	38		1
18°C	38		1
18°C	38		1
18°C	38		1
18°C	38		1
18°C	38		1
18°C	38		1
18°C	41		1
18°C	41		1
18°C	41		1
18°C	41		1
18°C	41		1
18°C	41		1
18°C	41		1
18°C	41		1
18°C	41		1
18°C	45	1	1
18°C	45		1
18°C	45		1
18°C	45		1
18°C	45		1
18°C	45		1
18°C	45		1
18°C	48	1	1
18°C	48		1
18°C	48		1
18°C	52	1	1
18°C	52	1	1
18°C	52	1	1
18°C	52	1
18°C	52	1
18°C	52	1
18°C	52	1
18°C	52	1
18°C	52	1
18°C	52	1
18°C	52	1
18°C	52	1
18°C	52	1
18°C	52	1
18°C	52	1
18°C	52	1
18°C	52	1
18°C	52	1
18°C	52	1
18°C	52	1
18°C	52	1
18°C	55	1	1
18°C	55		1
18°C	55		1
18°C	59	1	1
18°C	59	1	1
18°C	59	1	1
18°C	59	1
18°C	62	1	1
18°C	62	1	1
18°C	62	1	1
18°C	62		1
18°C	62		1
18°C	62		1
18°C	62		1
18°C	66	1	1
18°C	66	1	1
18°C	66	1	1
18°C	66	1	1
18°C	66	1	1
18°C	66		1
18°C	66		1
18°C	66		1
18°C	66		1
18°C	66		1
18°C	69	1	1
18°C	69	1	1
18°C	69	1	1
18°C	69	1
18°C	69	1
18°C	69	1
18°C	73	1	1
18°C	73	1	1
18°C	73	1	1
18°C	73	1	1
18°C	73	1	1
18°C	73	1	1
18°C	73	1	1
18°C	73	1	1
18°C	73	1
18°C	73	1
18°C	76	1	1
18°C	76	1	1
18°C	76	1	1
18°C	76	1	1
18°C	76	1	1
18°C	76	1	1
18°C	76	1	1
18°C	76	1	1
18°C	76	1	1
18°C	76	1	1
18°C	76	1	1
18°C	76	1	1
18°C	76	1	1
18°C	76	1	1
18°C	76	1	1
18°C	76	1	1
18°C	76	1	1
18°C	76	1	1
18°C	76	1	1
18°C	76	1	1
18°C	76	1	1
18°C	76	1	1
18°C	76	1	1
18°C	76	1
18°C	76	1
18°C	76	1
18°C	76	1
18°C	76	1
18°C	76	1
18°C	76	1
18°C	76	1
18°C	76	1
18°C	76	1
18°C	76	1
18°C	80	1	1
18°C	80	1	1
18°C	80	1	1
18°C	80	1	1
18°C	80	1	1
18°C	80		1
18°C	80		1
18°C	80		1
18°C	80		1
18°C	83	1	1
18°C	83	1	1
18°C	83	1	1
18°C	83	1	1
18°C	83	1	1
18°C	83	1	1
18°C	83	1	1
18°C	83	1	1
18°C	83	1	1
18°C	83	1	1
18°C	83	1	1
18°C	83	1
18°C	83	1
18°C	83	1
18°C	83	1
18°C	83	1
18°C	83	1
18°C	83	1
18°C	83	1
18°C	83	1
18°C	87	1	1
18°C	87	1	1
18°C	87	1	1
18°C	87	1	1
18°C	87	1	1
18°C	87	1	1
18°C	87	1	1
18°C	87	1	1
18°C	87	1	1
18°C	87	1	1
18°C	87	1	1
18°C	87	1	1
18°C	87	1	1
18°C	87	1	1
18°C	87		1
18°C	90	1	1
18°C	90	1	1
18°C	90	1	1
18°C	90	1	1
18°C	90	1	1
18°C	90		1
18°C	90		1
18°C	90		1
18°C	90		1
18°C	94	1	1
18°C	94	1	1
18°C	94		1
18°C	97	1	1
18°C	97	1	1
18°C	97	1	1
18°C	97		1
18°C	100	1	1
18°C	100	1	1
18°C	100	1	1
18°C	100	1	1
18°C	100	1
18°C	100	1
18°C	100	1
18°C	100	1
18°C	100	1
18°C	100	1
18°C	100	1
18°C	100	1
18°C	104	1
18°C	104	1
18°C	104	1	1
18°C	104	1	1
18°C	107	1	1
18°C	107	1
18°C	107	1
18°C	111	1	1
18°C	111	1	1
18°C	111	1
18°C	111	1
18°C	111	1
18°C	111	1
18°C	111	1
18°C	114	1
18°C	114	1
18°C	114	1
18°C	114	1
18°C	114	1
18°C	114	1
18°C	118	1
18°C	118	1
18°C	118	1
