# Supplementary material for: Intensity of Mutualism Breakdown Is Determined by Temperature Not Amplification of Wolbachia Genes
Source: PLoS Pathog. 2016 Sep 23;12(9):e1005888. doi: 10.1371/journal.ppat.1005888 (PMC5035075; doi:10.1371/journal.ppat.1005888)
Supplement: S2 File — Raw Wolbachia density data for flies infected with wMelPop or wMel3562. (XLSX) [file ppat.1005888.s004.xlsx]

## Sheet: Sheet1
Fly Genetic Background	Wolbachia	Rearing Temperature	Fly Age (Days)	WD0550 Relative to Copy Number
CS	wMelPop	29°C	1	7.78
CS	wMelPop	29°C	1	3.67
CS	wMelPop	29°C	1	1.75
CS	wMelPop	29°C	1	6.09
CS	wMelPop	29°C	1	5.05
CS	wMelPop	29°C	5	7.41
CS	wMelPop	29°C	5	8.1
CS	wMelPop	29°C	5	13.05
CS	wMelPop	29°C	5	18.06
CS	wMelPop	29°C	5	9.1
CS	wMelPop	29°C	11	55.41
CS	wMelPop	29°C	11	80.53
CS	wMelPop	29°C	11	64.18
CS	wMelPop	29°C	11	50.02
CS	wMelPop	29°C	11	70
CS	wMelPop	24°C	1	0.56
CS	wMelPop	24°C	1	2.98
CS	wMelPop	24°C	1	2.97
CS	wMelPop	24°C	1	2.49
CS	wMelPop	24°C	1	3.53
CS	wMelPop	24°C	5	17.79
CS	wMelPop	24°C	5	15.07
CS	wMelPop	24°C	5	10.82
CS	wMelPop	24°C	5	14.7
CS	wMelPop	24°C	5	15.7
CS	wMelPop	24°C	11	79.13
CS	wMelPop	24°C	11	47.2
CS	wMelPop	24°C	11	51.69
CS	wMelPop	24°C	11	50.31
CS	wMelPop	24°C	11	63.72
CS	wMelPop	24°C	17	73.38
CS	wMelPop	24°C	17	114.7
CS	wMelPop	24°C	17	81.72
CS	wMelPop	24°C	17	82.41
CS	wMelPop	24°C	17	57.47
CS	wMelPop	24°C	25	162.59
CS	wMelPop	24°C	25	131.1
CS	wMelPop	24°C	25	111.79
CS	wMelPop	24°C	25	135.7
CS	wMelPop	24°C	25	161.11
CS	wMelPop	24°C	30	174.95
CS	wMelPop	24°C	30	186.67
CS	wMelPop	24°C	30	185.13
CS	wMelPop	24°C	30	183.13
CS	wMelPop	24°C	30	178.59
CS	wMelPop	23°C	1	4.66
CS	wMelPop	23°C	1	5.86
CS	wMelPop	23°C	1	5.24
CS	wMelPop	23°C	5	4.66
CS	wMelPop	23°C	5	5.86
CS	wMelPop	23°C	5	5.24
CS	wMelPop	23°C	11	6.77
CS	wMelPop	23°C	11	7.73
CS	wMelPop	23°C	11	6.82
CS	wMelPop	23°C	17	68.59
CS	wMelPop	23°C	17	83.29
CS	wMelPop	23°C	17	86.22
CS	wMelPop	23°C	17	107.63
CS	wMelPop	23°C	17	128.89
CS	wMelPop	23°C	17	123.64
CS	wMelPop	21°C	1	1.81
CS	wMelPop	21°C	1	8.45
CS	wMelPop	21°C	1	5.05
CS	wMelPop	21°C	1	6.76
CS	wMelPop	21°C	1	2.03
CS	wMelPop	21°C	5	8.54
CS	wMelPop	21°C	5	6.05
CS	wMelPop	21°C	5	5.68
CS	wMelPop	21°C	5	2.58
CS	wMelPop	21°C	5	8.19
CS	wMelPop	21°C	11	7.8
CS	wMelPop	21°C	11	2.38
CS	wMelPop	21°C	11	2.73
CS	wMelPop	21°C	11	10.6
CS	wMelPop	21°C	11	2.1
CS	wMelPop	21°C	17	15.81
CS	wMelPop	21°C	17	14.31
CS	wMelPop	21°C	17	7.56
CS	wMelPop	21°C	17	9.32
CS	wMelPop	21°C	17	12.61
CS	wMelPop	21°C	25	7.15
CS	wMelPop	21°C	25	15.1
CS	wMelPop	21°C	25	12.27
CS	wMelPop	21°C	25	9.89
CS	wMelPop	21°C	25	19.49
CS	wMelPop	21°C	30	21.57
CS	wMelPop	21°C	30	20.23
CS	wMelPop	21°C	30	31.02
CS	wMelPop	21°C	30	28.2
CS	wMelPop	21°C	30	29.44
CS	wMelPop	21°C	40	40.24
CS	wMelPop	21°C	40	23.54
CS	wMelPop	21°C	40	40.29
CS	wMelPop	21°C	40	33.95
CS	wMelPop	21°C	40	25.53
CS	wMelPop	21°C	50	38.62
CS	wMelPop	21°C	50	46.57
CS	wMelPop	21°C	50	40.54
CS	wMelPop	21°C	50	40.5
CS	wMelPop	21°C	50	40.15
CS	wMelPop	21°C	60	54.31
CS	wMelPop	21°C	60	53.54
CS	wMelPop	21°C	60	62.73
CS	wMelPop	21°C	60	52.22
CS	wMelPop	21°C	60	58.71
CS	wMelPop	18°C	1	0.81
CS	wMelPop	18°C	1	2.58
CS	wMelPop	18°C	1	5.76
CS	wMelPop	18°C	1	7.14
CS	wMelPop	18°C	1	8.13
CS	wMelPop	18°C	5	9.28
CS	wMelPop	18°C	5	3.37
CS	wMelPop	18°C	5	1.74
CS	wMelPop	18°C	5	2.9
CS	wMelPop	18°C	5	9.78
CS	wMelPop	18°C	11	0.95
CS	wMelPop	18°C	11	8.75
CS	wMelPop	18°C	11	0.88
CS	wMelPop	18°C	11	9.56
CS	wMelPop	18°C	11	9.55
CS	wMelPop	18°C	17	7.92
CS	wMelPop	18°C	17	15.34
CS	wMelPop	18°C	17	16.39
CS	wMelPop	18°C	17	5.87
CS	wMelPop	18°C	17	12.43
CS	wMelPop	18°C	25	8.85
CS	wMelPop	18°C	25	11.84
CS	wMelPop	18°C	25	6.25
CS	wMelPop	18°C	25	21.75
CS	wMelPop	18°C	25	11.71
CS	wMelPop	18°C	30	37.09
CS	wMelPop	18°C	30	40.73
CS	wMelPop	18°C	30	24.24
CS	wMelPop	18°C	30	8.55
CS	wMelPop	18°C	30	10.56
CS	wMelPop	18°C	40	57.09
CS	wMelPop	18°C	40	34.24
CS	wMelPop	18°C	40	24.55
CS	wMelPop	18°C	40	54.73
CS	wMelPop	18°C	40	21.56
CS	wMelPop	18°C	50	42.7
CS	wMelPop	18°C	50	60.94
CS	wMelPop	18°C	50	38.5
CS	wMelPop	18°C	50	68.62
CS	wMelPop	18°C	50	32.49
CS	wMelPop	18°C	60	58.47
CS	wMelPop	18°C	60	61.16
CS	wMelPop	18°C	60	61.3
CS	wMelPop	18°C	60	75.36
CS	wMelPop	18°C	60	63.19
CS	wMelPop	18°C	100	66.69
CS	wMelPop	18°C	100	77.58
CS	wMelPop	18°C	100	75.16
CS	wMelPop	18°C	100	63.08
CS	wMelPop	18°C	100	58.68
w1118	wMel3562	29°C	1	5.39
w1118	wMel3562	29°C	1	3.71
w1118	wMel3562	29°C	1	4.08
w1118	wMel3562	29°C	1	4.69
w1118	wMel3562	29°C	1	3.03
w1118	wMel3562	29°C	5	4.06
w1118	wMel3562	29°C	5	6.63
w1118	wMel3562	29°C	5	5.1
w1118	wMel3562	29°C	5	4.99
w1118	wMel3562	29°C	5	3.81
w1118	wMel3562	29°C	11	8.11
w1118	wMel3562	29°C	11	13.45
w1118	wMel3562	29°C	11	6.92
w1118	wMel3562	29°C	11	3.46
w1118	wMel3562	29°C	11	8.88
w1118	wMel3562	29°C	17	8.82
w1118	wMel3562	29°C	17	10.27
w1118	wMel3562	29°C	17	9.71
w1118	wMel3562	29°C	17	5.5
w1118	wMel3562	29°C	17	7.31
w1118	wMel3562	29°C	25	8.4
w1118	wMel3562	29°C	25	9.65
w1118	wMel3562	29°C	25	7.84
w1118	wMel3562	29°C	25	6.68
w1118	wMel3562	29°C	25	11.31
w1118	wMel3562	24°C	5	4.89
w1118	wMel3562	24°C	5	4.92
w1118	wMel3562	24°C	5	5.54
w1118	wMel3562	24°C	5	4.96
w1118	wMel3562	24°C	5	3.94
w1118	wMel3562	24°C	11	9.58
w1118	wMel3562	24°C	11	6.77
w1118	wMel3562	24°C	11	8.63
w1118	wMel3562	24°C	11	9.51
w1118	wMel3562	24°C	11	9.13
w1118	wMel3562	24°C	17	5.9
w1118	wMel3562	24°C	17	3.81
w1118	wMel3562	24°C	17	5.39
w1118	wMel3562	24°C	17	11.24
w1118	wMel3562	24°C	17	14.32
w1118	wMel3562	24°C	25	11.96
w1118	wMel3562	24°C	25	16.22
w1118	wMel3562	24°C	25	15.24
w1118	wMel3562	24°C	25	10.13
w1118	wMel3562	24°C	25	13.27
w1118	wMel3562	24°C	30	17.03
w1118	wMel3562	24°C	30	17.75
w1118	wMel3562	24°C	30	15.78
w1118	wMel3562	24°C	30	11.79
w1118	wMel3562	24°C	30	17.15
w1118	wMel3562	24°C	40	15.89
w1118	wMel3562	24°C	40	23.26
w1118	wMel3562	24°C	40	11.24
w1118	wMel3562	24°C	40	11.71
w1118	wMel3562	24°C	40	11
w1118	wMel3562	24°C	50	20.11
w1118	wMel3562	24°C	50	25.63
w1118	wMel3562	24°C	50	32.45
w1118	wMel3562	24°C	50	42.22
w1118	wMel3562	24°C	50	18.51
