# Supplementary material for: Intensity of Mutualism Breakdown Is Determined by Temperature Not Amplification of Wolbachia Genes
Source: PLoS Pathog. 2016 Sep 23;12(9):e1005888. doi: 10.1371/journal.ppat.1005888 (PMC5035075; doi:10.1371/journal.ppat.1005888)
Supplement: S3 File — Raw Octomom copy number data for flies infected with wMelPop or wMel3562. (XLSX) [file ppat.1005888.s005.xlsx]

## Sheet: Sheet1
Fly Genetic Background	Wolbachia	Rearing Temperature	Fly Age (Days)	WD0508 Relative to Copy Number
CS	wMelPop	21°C	1	-0.44
CS	wMelPop	21°C	1	-0.99
CS	wMelPop	21°C	1	-0.17
CS	wMelPop	21°C	1	-1.34
CS	wMelPop	21°C	1	-0.65
CS	wMelPop	21°C	5	-0.01
CS	wMelPop	21°C	5	0.93
CS	wMelPop	21°C	5	0.63
CS	wMelPop	21°C	5	0.55
CS	wMelPop	21°C	5	0.29
CS	wMelPop	21°C	8	3.43
CS	wMelPop	21°C	8	2.39
CS	wMelPop	21°C	8	2.05
CS	wMelPop	21°C	8	2.51
CS	wMelPop	21°C	8	2.34
CS	wMelPop	21°C	11	0.46
CS	wMelPop	21°C	11	1.31
CS	wMelPop	21°C	11	0.15
CS	wMelPop	21°C	11	0.42
CS	wMelPop	21°C	11	0.54
CS	wMelPop	21°C	11	-0.54
CS	wMelPop	21°C	14	0.88
CS	wMelPop	21°C	14	1.1
CS	wMelPop	21°C	14	0.84
CS	wMelPop	21°C	14	0.94
CS	wMelPop	21°C	14	0.76
CS	wMelPop	21°C	17	0.41
CS	wMelPop	21°C	17	1.42
CS	wMelPop	21°C	17	0.55
CS	wMelPop	21°C	17	0.73
CS	wMelPop	21°C	17	2.39
CS	wMelPop	21°C	22	0.41
CS	wMelPop	21°C	22	-0.48
CS	wMelPop	21°C	22	-0.45
CS	wMelPop	21°C	22	-0.88
CS	wMelPop	21°C	22	-0.43
CS	wMelPop	21°C	27	-2.1
CS	wMelPop	21°C	27	-1.73
CS	wMelPop	21°C	27	-2.55
CS	wMelPop	21°C	27	-2.38
CS	wMelPop	21°C	27	-2.21
CS	wMelPop	21°C	40	-2.24
CS	wMelPop	21°C	40	-3.45
CS	wMelPop	21°C	40	-1.82
CS	wMelPop	21°C	40	-1.28
CS	wMelPop	21°C	40	-2.22
CS	wMelPop	24°C	Laevae	-1.67
CS	wMelPop	24°C	Laevae	-3.36
CS	wMelPop	24°C	Laevae	-1.86
CS	wMelPop	24°C	Laevae	-1.61
CS	wMelPop	24°C	Laevae	-1.73
CS	wMelPop	24°C	Pupae	-0.32
CS	wMelPop	24°C	Pupae	-0.28
CS	wMelPop	24°C	Pupae	-0.29
CS	wMelPop	24°C	Pupae	-0.81
CS	wMelPop	24°C	Pupae	-0.57
CS	wMelPop	24°C	1	-0.68
CS	wMelPop	24°C	1	-0.53
CS	wMelPop	24°C	1	-0.3
CS	wMelPop	24°C	1	-1.44
CS	wMelPop	24°C	1	-0.42
CS	wMelPop	24°C	5	0.69
CS	wMelPop	24°C	5	0.64
CS	wMelPop	24°C	5	0.48
CS	wMelPop	24°C	5	0.45
CS	wMelPop	24°C	5	0.75
CS	wMelPop	24°C	8	0.33
CS	wMelPop	24°C	8	2.03
CS	wMelPop	24°C	8	1.4
CS	wMelPop	24°C	8	0.07
CS	wMelPop	24°C	8	0.99
CS	wMelPop	24°C	11	0.36
CS	wMelPop	24°C	11	1.84
CS	wMelPop	24°C	11	2.7
CS	wMelPop	24°C	11	2.13
CS	wMelPop	24°C	11	1.84
	wMelPop	24°C	11	0.11
CS	wMelPop	24°C	14	0.71
CS	wMelPop	24°C	14	1.72
CS	wMelPop	24°C	14	0.23
CS	wMelPop	24°C	14	0.25
CS	wMelPop	24°C	14	-0.33
CS	wMelPop	24°C	17	0.43
CS	wMelPop	24°C	17	0.93
CS	wMelPop	24°C	17	1.28
CS	wMelPop	24°C	17	0.21
CS	wMelPop	24°C	17	1.06
CS	wMelPop	24°C	22	-0.43
CS	wMelPop	24°C	22	-0.74
CS	wMelPop	24°C	22	-0.74
CS	wMelPop	24°C	22	-1.72
CS	wMelPop	24°C	22	-0.78
CS	wMelPop	24°C	27	-2.09
CS	wMelPop	24°C	27	-1.78
CS	wMelPop	24°C	27	-2.61
CS	wMelPop	24°C	27	-2.12
CS	wMelPop	24°C	27	-1.99
CS	wMelPop	24°C	40	-3.93
CS	wMelPop	24°C	40	-2.68
CS	wMelPop	24°C	40	-2.84
CS	wMelPop	24°C	40	-3.97
CS	wMelPop	24°C	40	-1.73
CS	wMelPop	29°C	11	0.84
CS	wMelPop	29°C	11	-0.15
CS	wMelPop	29°C	11	1.81
CS	wMelPop	29°C	11	1.98
CS	wMelPop	29°C	11	2.84
CS	wMelPop	29°C	11	0.49
CS	wMelPop	23°C	11	0.59
CS	wMelPop	23°C	11	1.69
CS	wMelPop	23°C	11	2.83
CS	wMelPop	23°C	11	1.71
CS	wMelPop	23°C	11	1.58
CS	wMelPop	23°C	11	1.13
CS	wMelPop	22°C	11	0.44
CS	wMelPop	22°C	11	1.7
CS	wMelPop	22°C	11	-0.18
CS	wMelPop	22°C	11	-0.22
CS	wMelPop	22°C	11	-2.07
CS	wMelPop	22°C	11	-1.24
CS	wMelPop	18°C	11	-3.03
CS	wMelPop	18°C	11	-1.88
CS	wMelPop	18°C	11	-0.36
CS	wMelPop	18°C	11	-3.23
CS	wMelPop	18°C	11	-3.38
CS	wMelPop	18°C	11	-2.73
w1118	w3562	29°C	11	-1.09
w1118	w3562	29°C	11	-1.06
w1118	w3562	29°C	11	-0.96
w1118	w3562	29°C	11	-0.76
w1118	w3562	29°C	11	-0.04
w1118	w3562	29°C	11	-1.35
w1118	w3562	24°C	11	-3.63
w1118	w3562	24°C	11	-2.59
w1118	w3562	24°C	11	-3.1
w1118	w3562	24°C	11	-2.97
w1118	w3562	24°C	11	-3.11
