# Supplementary material for: Intensity of Mutualism Breakdown Is Determined by Temperature Not Amplification of Wolbachia Genes
Source: PLoS Pathog. 2016 Sep 23;12(9):e1005888. doi: 10.1371/journal.ppat.1005888 (PMC5035075; doi:10.1371/journal.ppat.1005888)
Supplement: S4 File — Raw survival data for flies infected with wMel3562. (XLSX) [file ppat.1005888.s006.xlsx]

## Sheet: Sheet1
Rearing Temperature	Fly Age (Day)	w3562 Death / Day (1 = single fly death)	w3562-T (Control) Death / Day (1 = single fly death)
29°C	3	1
29°C	3	1
29°C	3	1
29°C	7	1	1
29°C	7	1	1
29°C	7	1	1
29°C	7	1
29°C	10	1	1
29°C	10	1
29°C	10	1
29°C	10	1
29°C	14	1	1
29°C	14	1
29°C	14	1
29°C	14	1
29°C	14	1
29°C	14	1
29°C	14	1
29°C	14	1
29°C	14	1
29°C	14	1
29°C	14	1
29°C	14	1
29°C	14	1
29°C	14	1
29°C	14	1
29°C	14	1
29°C	14	1
29°C	14	1
29°C	14	1
29°C	14	1
29°C	14	1
29°C	14	1
29°C	14	1
29°C	14	1
29°C	14	1
29°C	14	1
29°C	14	1
29°C	14	1
29°C	14	1
29°C	14	1
29°C	14	1
29°C	14	1
29°C	14	1
29°C	14	1
29°C	14	1
29°C	14	1
29°C	14	1
29°C	14	1
29°C	14	1
29°C	14	1
29°C	14	1
29°C	14	1
29°C	14	1
29°C	14	1
29°C	14	1
29°C	14	1
29°C	14	1
29°C	14	1
29°C	14	1
29°C	14	1
29°C	14	1
29°C	14	1
29°C	14	1
29°C	14	1
29°C	14	1
29°C	14	1
29°C	14	1
29°C	14	1
29°C	14	1
29°C	14	1
29°C	14	1
29°C	14	1
29°C	14	1
29°C	14	1
29°C	14	1
29°C	14	1
29°C	14	1
29°C	14	1
29°C	14	1
29°C	14	1
29°C	14	1
29°C	14	1
29°C	14	1
29°C	14	1
29°C	14	1
29°C	14	1
29°C	14	1
29°C	14	1
29°C	14	1
29°C	14	1
29°C	14	1
29°C	14	1
29°C	14	1
29°C	14	1
29°C	14	1
29°C	17	1	1
29°C	17	1	1
29°C	17	1
29°C	17	1
29°C	17	1
29°C	17	1
29°C	17	1
29°C	17	1
29°C	17	1
29°C	17	1
29°C	17	1
29°C	17	1
29°C	17	1
29°C	17	1
29°C	17	1
29°C	17	1
29°C	17	1
29°C	17	1
29°C	17	1
29°C	17	1
29°C	17	1
29°C	17	1
29°C	17	1
29°C	17	1
29°C	17	1
29°C	17	1
29°C	17	1
29°C	17	1
29°C	17	1
29°C	17	1
29°C	17	1
29°C	17	1
29°C	17	1
29°C	17	1
29°C	17	1
29°C	17	1
29°C	17	1
29°C	17	1
29°C	17	1
29°C	17	1
29°C	17	1
29°C	17	1
29°C	17	1
29°C	17	1
29°C	17	1
29°C	17	1
29°C	17	1
29°C	17	1
29°C	17	1
29°C	17	1
29°C	17	1
29°C	17	1
29°C	17	1
29°C	21	1	1
29°C	21	1	1
29°C	21	1	1
29°C	21	1	1
29°C	21	1	1
29°C	21	1	1
29°C	21	1	1
29°C	21	1	1
29°C	21	1	1
29°C	21	1	1
29°C	21	1	1
29°C	21	1	1
29°C	21	1	1
29°C	21	1	1
29°C	21	1	1
29°C	21	1	1
29°C	21	1	1
29°C	21	1	1
29°C	21	1	1
29°C	21	1	1
29°C	21	1	1
29°C	21	1
29°C	21	1
29°C	21	1
29°C	21	1
29°C	21	1
29°C	21	1
29°C	21	1
29°C	21	1
29°C	21	1
29°C	21	1
29°C	21	1
29°C	21	1
29°C	21	1
29°C	21	1
29°C	21	1
29°C	21	1
29°C	21	1
29°C	21	1
29°C	21	1
29°C	21	1
29°C	21	1
29°C	21	1
29°C	21	1
29°C	21	1
29°C	21	1
29°C	21	1
29°C	21	1
29°C	21	1
29°C	21	1
29°C	21	1
29°C	21	1
29°C	21	1
29°C	21	1
29°C	21	1
29°C	21	1
29°C	21	1
29°C	24		1
29°C	24		1
29°C	24		1
29°C	24		1
29°C	24		1
29°C	24		1
29°C	27		1
29°C	27		1
29°C	27		1
29°C	27		1
29°C	27		1
29°C	27		1
29°C	27		1
29°C	27		1
29°C	27		1
29°C	27		1
29°C	27		1
29°C	27		1
29°C	27		1
29°C	27		1
29°C	27		1
29°C	27		1
29°C	27		1
29°C	27		1
29°C	27		1
29°C	27		1
29°C	27		1
29°C	27		1
29°C	27		1
29°C	27		1
29°C	27		1
29°C	27		1
29°C	27		1
29°C	27		1
29°C	27		1
29°C	27		1
29°C	27		1
29°C	27		1
29°C	27		1
29°C	27		1
29°C	27		1
29°C	27		1
29°C	27		1
29°C	27		1
29°C	27		1
29°C	27		1
29°C	27		1
29°C	27		1
29°C	27		1
29°C	27		1
29°C	31		1
29°C	31		1
29°C	31		1
29°C	31		1
29°C	31		1
29°C	31		1
29°C	31		1
29°C	31		1
29°C	31		1
29°C	31		1
29°C	31		1
29°C	31		1
29°C	31		1
29°C	31		1
29°C	31		1
29°C	31		1
29°C	31		1
29°C	31		1
29°C	31		1
29°C	31		1
29°C	31		1
29°C	31		1
29°C	31		1
29°C	31		1
29°C	31		1
29°C	34		1
29°C	34		1
29°C	34		1
29°C	34		1
29°C	34		1
29°C	34		1
29°C	34		1
29°C	34		1
29°C	34		1
29°C	34		1
29°C	34		1
29°C	34		1
29°C	34		1
29°C	34		1
29°C	34		1
29°C	34		1
29°C	34		1
29°C	34		1
29°C	34		1
29°C	34		1
29°C	34		1
29°C	34		1
29°C	34		1
29°C	34		1
29°C	34		1
29°C	34		1
24°C	1	1	1
24°C	1	1	1
24°C	1	1	1
24°C	1	1	1
24°C	1	1	1
24°C	1	1	1
24°C	1	1	1
24°C	1	1	1
24°C	1	1	1
24°C	1		1
24°C	1		1
24°C	1		1
24°C	3		1
24°C	3		1
24°C	7	1
24°C	10	1
24°C	10	1
24°C	14	1
24°C	14	1
24°C	14	1
24°C	14	1
24°C	14	1
24°C	17	1
24°C	17	1
24°C	17	1
24°C	21		1
24°C	21		1
24°C	21		1
24°C	21
24°C	24		1
24°C	24		1
24°C	27	1	1
24°C	27	1	1
24°C	27		1
24°C	27		1
24°C	27		1
24°C	31	1	1
24°C	31	1	1
24°C	31	1
24°C	31	1
24°C	31	1
24°C	34	1	1
24°C	34		1
24°C	34		1
24°C	38	1	1
24°C	38	1	1
24°C	38	1	1
24°C	38	1	1
24°C	38	1	1
24°C	38	1	1
24°C	38	1
24°C	38	1
24°C	38	1
24°C	38	1
24°C	41	1	1
24°C	41	1	1
24°C	41	1	1
24°C	41	1
24°C	41	1
24°C	41	1
24°C	41	1
24°C	41	1
24°C	41	1
24°C	41	1
24°C	41	1
24°C	41	1
24°C	41	1
24°C	45	1	1
24°C	45	1	1
24°C	45	1	1
24°C	45	1	1
24°C	45	1	1
24°C	45	1	1
24°C	45	1	1
24°C	45	1	1
24°C	45	1	1
24°C	45	1
24°C	45	1
24°C	45	1
24°C	45	1
24°C	45	1
24°C	45	1
24°C	45	1
24°C	48	1	1
24°C	48	1	1
24°C	48	1	1
24°C	48	1	1
24°C	48	1	1
24°C	48	1	1
24°C	48	1	1
24°C	48	1	1
24°C	48	1	1
24°C	48	1	1
24°C	48	1	1
24°C	48	1	1
24°C	48	1	1
24°C	48		1
24°C	48		1
24°C	52	1	1
24°C	52	1	1
24°C	52	1	1
24°C	52	1	1
24°C	52	1	1
24°C	52	1	1
24°C	52	1	1
24°C	52	1	1
24°C	52	1	1
24°C	52	1	1
24°C	52	1	1
24°C	52	1
24°C	52	1
24°C	52	1
24°C	52	1
24°C	52	1
24°C	52	1
24°C	52	1
24°C	52	1
24°C	52	1
24°C	52	1
24°C	52	1
24°C	52	1
24°C	52	1
24°C	52	1
24°C	52	1
24°C	55	1	1
24°C	55	1	1
24°C	55	1	1
24°C	55	1	1
24°C	55	1	1
24°C	55	1	1
24°C	55	1	1
24°C	55	1	1
24°C	55	1	1
24°C	55	1	1
24°C	55	1	1
24°C	55	1	1
24°C	55	1	1
24°C	55	1	1
24°C	55	1	1
24°C	55	1	1
24°C	55		1
24°C	55		1
24°C	55		1
24°C	55		1
24°C	55		1
24°C	55		1
24°C	55		1
24°C	55		1
24°C	60	1	1
24°C	60	1	1
24°C	60	1	1
24°C	60	1	1
24°C	60	1	1
24°C	60	1	1
24°C	60	1	1
24°C	60	1	1
24°C	60	1	1
24°C	60	1	1
24°C	60	1	1
24°C	60	1	1
24°C	60	1	1
24°C	60	1	1
24°C	60	1	1
24°C	60	1	1
24°C	60	1	1
24°C	60	1	1
24°C	60	1	1
24°C	60	1	1
24°C	60	1	1
24°C	60	1	1
24°C	60	1	1
24°C	60	1	1
24°C	60	1	1
24°C	60	1	1
24°C	60	1	1
24°C	60	1	1
24°C	60	1	1
24°C	60	1	1
24°C	60	1	1
24°C	60	1	1
24°C	60	1	1
24°C	60	1	1
24°C	60	1	1
24°C	60	1	1
24°C	60	1	1
24°C	60	1	1
24°C	63	1	1
24°C	63	1	1
24°C	63	1	1
24°C	63	1	1
24°C	63	1	1
24°C	63	1	1
24°C	63	1	1
24°C	63	1	1
24°C	63	1	1
24°C	63	1	1
24°C	63	1	1
24°C	63	1	1
24°C	63	1	1
24°C	63	1	1
24°C	63	1	1
24°C	63	1	1
24°C	63		1
24°C	63		1
24°C	63		1
24°C	63		1
24°C	63		1
24°C	63		1
24°C	63		1
24°C	63		1
24°C	63		1
24°C	63		1
24°C	63		1
24°C	63		1
24°C	67	1	1
24°C	67	1	1
24°C	67	1	1
24°C	67	1	1
24°C	67	1	1
24°C	67	1	1
24°C	67		1
24°C	67		1
24°C	67		1
24°C	67		1
24°C	67		1
24°C	67		1
24°C	67		1
24°C	70	1	1
24°C	70	1	1
24°C	70	1	1
24°C	70	1	1
24°C	70	1	1
24°C	70	1	1
24°C	70	1	1
24°C	70	1	1
24°C	70	1	1
24°C	70	1	1
24°C	70	1	1
24°C	70		1
24°C	70		1
24°C	70		1
24°C	70		1
24°C	70		1
24°C	70		1
24°C	70		1
24°C	74	1	1
24°C	74	1	1
24°C	74	1	1
24°C	74	1	1
24°C	74	1	1
24°C	74		1
24°C	74		1
24°C	74		1
24°C	74		1
24°C	74		1
24°C	77		1
24°C	77		1
24°C	77		1
24°C	77		1
24°C	77		1
24°C	77		1
24°C	77		1
24°C	77		1
24°C	81		1
24°C	81		1
