# Supplementary material for: Intensity of Mutualism Breakdown Is Determined by Temperature Not Amplification of Wolbachia Genes
Source: PLoS Pathog. 2016 Sep 23;12(9):e1005888. doi: 10.1371/journal.ppat.1005888 (PMC5035075; doi:10.1371/journal.ppat.1005888)
Supplement: S5 File — Raw gene expression data for flies infected with wMelPop. (XLSX) [file ppat.1005888.s007.xlsx]

## Sheet: Sheet1
Fly Genetic Background	Wolbachia	Rearing Temperature	Fly Age (Days)	WD0508 Expression Relative WD550
CS	wMelPop	24°C	1	2.143
CS	wMelPop	24°C	1	2.566
CS	wMelPop	24°C	1	3.226
CS	wMelPop	24°C	1	3.106
CS	wMelPop	24°C	1	3.011
CS	wMelPop	24°C	1	2.128
CS	wMelPop	24°C	11	3.031
CS	wMelPop	24°C	11	3.031
CS	wMelPop	24°C	11	3.271
CS	wMelPop	24°C	11	3.011
CS	wMelPop	24°C	11	1.802
CS	wMelPop	24°C	11	2.694
CS	wMelPop	21°C	1	2.907
CS	wMelPop	21°C	1	3.294
CS	wMelPop	21°C	1	3.182
CS	wMelPop	21°C	1	2.584
CS	wMelPop	21°C	1	3.386
CS	wMelPop	21°C	1	1.547
CS	wMelPop	21°C	11	2.462
CS	wMelPop	21°C	11	1.404
CS	wMelPop	21°C	11	2.188
CS	wMelPop	21°C	11	3.116
CS	wMelPop	21°C	11	1.931
CS	wMelPop	21°C	11	2.394
